# Supplementary material for: Immunodominance in T cell responses elicited against different domains of detoxified pneumolysin PlyD1
Source: PLoS One. 2018 Mar 6;13(3):e0193650. doi: 10.1371/journal.pone.0193650 (PMC5839544; doi:10.1371/journal.pone.0193650)
Supplement: S1 Table — (XLSX) [file pone.0193650.s001.xlsx]

## Sheet: S1 Table
	S1 Table. Statistical significance of differences between cytokine levels in supernatants of antigen stimulated splenocytes versus medium controls.
	BALB/c
	Vaccine	PlyD1			PlyD1 + Al(OH)3
	In vitro stimulus	PlyD1	ID	SubD	PlyD1	ID	SubD
	IL-2	0.004 1,2	0.008	0.006	0.001	0	0.001
	IL-4	0.001	0.004	0.005	0	0	0
	IL-5	0	0	0	0	0	0
	IL-10	0.001	0.011	0.007	0	0	0.002
	IL-17	0.374	0.219	0.213	0.006	0.034	0.016
	TNFa	0.1	0.094	0.374	0.001	0	0.002
	IFNy	0.03	0.183	-	0.001	0.029	0.009
	C57/BL6
	Vaccine	PlyD1			PlyD1 + Al(OH)3
	In vitro stimulus	PlyD1	ID	SubD	PlyD1	ID	SubD
	IL-2	0.076	0.093	0.019	0.001	0.001	0.013
	IL-4	0.057	0.019	0.04	0	0.001	0.004
	IL-5	0.071	0.071	0.038	0	0	0.001
	IL-10	0.028	0.227	0.208	0	0	0
	IL-17	0.493	0.569	0.368	0.078	0.391	-
	TNFa	0.224	0.23	0.083	0.003	0.403	1
	IFNy	0.208	-	-	0	0.004	0.391
	1 p value of T-test
	2 in bold: p<0.05
